# Supplementary material for: A Quantitative Systems Approach to Define Novel Effects of Tumour p53 Mutations on Binding Oncoprotein MDM2
Source: Int J Mol Sci. 2021 Dec 21;23(1):53. doi: 10.3390/ijms23010053 (PMC8744954; doi:10.3390/ijms23010053)
Supplement: Supplementary file 1 [file ijms-23-00053-s001.zip]

Archive with 1 entries (1 files):
- ijms-1483913-supplementary 2.pdf
